# Supplementary material for: Rapid and precise genome engineering in a naturally short-lived vertebrate
Source: eLife. 2023 May 16;12:e80639. doi: 10.7554/eLife.80639 (PMC10188113; doi:10.7554/eLife.80639)
Supplement: Figure 1—figure supplement 2—source data 1. [file elife-80639-fig1-figsupp2-data1.zip]

Archive with 4 entries (3 files):
- Figure1-figure supplement 2/
- __MACOSX/._Figure1-figure supplement 2
- Figure1-figure supplement 2/Figure1-figure supplement 2-Source Data 1.xlsx
- __MACOSX/Figure1-figure supplement 2/._Figure1-figure supplement 2-Source Data 1.xlsx
