# Supplementary material for: Rapid and precise genome engineering in a naturally short-lived vertebrate
Source: eLife. 2023 May 16;12:e80639. doi: 10.7554/eLife.80639 (PMC10188113; doi:10.7554/eLife.80639)
Supplement: Figure 2—source data 2. [file elife-80639-fig2-data2.zip]

Archive with 1 entries (1 files):
- Figure2-Source Data2.jpg
