# Supplementary material for: Rapid and precise genome engineering in a naturally short-lived vertebrate
Source: eLife. 2023 May 16;12:e80639. doi: 10.7554/eLife.80639 (PMC10188113; doi:10.7554/eLife.80639)
Supplement: Figure 2—figure supplement 3—source data 1. [file elife-80639-fig2-figsupp3-data1.zip › Figure2-figure supplement 3/Figure2-figure supplement 3-Source Data 1.xlsx]

## Sheet: Sheet1
Figure2-figure supplement 3B
	Fold change 2^(-delta delta Ct)
	Target: Venus
	WT	ELAVL3-T2A-Venus (+/+)	ELAVL3-T2A-Venus (+/-)
	1.25	1372.7	747.61
	0.71	1623.94	848.54
	0.82	1545.63	910.49
	1.09	1628.94	729.32
	1.26	2013.24	762.57
Figure2-figure supplement 3C
	Fold change 2^(-delta delta Ct)
	Target ELAVL3
	WT	ELAVL3-T2A-Venus (+/+)	ELAVL3-T2A-Venus (+/-)
	1.25	0.67	1.04
	0.69	0.78	1.12
	1.01	0.76	1.23
	0.99	0.84	0.9
	1.16	0.96	1.23
