# Supplementary material for: Rapid and precise genome engineering in a naturally short-lived vertebrate
Source: eLife. 2023 May 16;12:e80639. doi: 10.7554/eLife.80639 (PMC10188113; doi:10.7554/eLife.80639)
Supplement: Supplementary file 2. [file elife-80639-supp2.zip › SupplementalFile2.gb]

LOCUS       Exported                1766 bp ds-DNA     linear   UNA 13-JAN-2023
DEFINITION  natural linear DNA
ACCESSION   .
VERSION     .
KEYWORDS    .
SOURCE      natural DNA sequence
  ORGANISM  unspecified
REFERENCE   1  (bases 1 to 1766)
  AUTHORS   Stanford University
  TITLE     Direct Submission
  JOURNAL   Exported Friday, Jan 13, 2023 from SnapGene 5.0.8
            https://www.snapgene.com
FEATURES             Location/Qualifiers
     source          1..1766
                     /organism="unspecified"
                     /mol_type="genomic DNA"
     primer_bind     1..22
                     /label=p (ELAVL3) F (Ext)
     misc_feature    290..1437
                     /label=ELAVL3-T2A-Venus HDR template
     misc_feature    290..442
                     /label=Homology ARM
     primer_bind     324..345
                     /label=p (ELAVL3) F
     regulatory      353..362
                     /regulatory_class="other"
                     /label=Kozak sequence
                     /note="vertebrate consensus sequence for strong initiation 
                     of translation (Kozak, 1987)"
     CDS             443..457
                     /codon_start=1
                     /label=T2A linker
                     /translation="RSGGG"
     CDS             458..511
                     /codon_start=1
                     /product="2A peptide from Thosea asigna virus capsid 
                     protein"
                     /label=T2A
                     /note="Eukaryotic ribosomes fail to insert a peptide bond 
                     between the Gly and Pro residues, yielding separate 
                     polypeptides."
                     /translation="EGRGSLLTCGDVEENPGP"
     CDS             518..1237
                     /codon_start=1
                     /product="yellow fluorescent protein (YFP) with fast and 
                     efficient maturation (Nagai et al., 2002)"
                     /label=Venus
                     /note="mammalian codon-optimized"
                     /translation="MVSKGEELFTGVVPILVELDGDVNGHKFSVSGEGEGDATYGKLTL
                     KLICTTGKLPVPWPTLVTTLGYGLQCFARYPDHMKQHDFFKSAMPEGYVQERTIFFKDD
                     GNYKTRAEVKFEGDTLVNRIELKGIDFKEDGNILGHKLEYNYNSHNVYITADKQKNGIK
                     ANFKIRHNIEDGGVQLADHYQQNTPIGDGPVLLPDNHYLSYQSALSKDPNEKRDHMVLL
                     EFVTAAGITLGMDELYK"
     primer_bind     958..979
                     /label=p (Venus) F
     misc_feature    1238..1437
                     /label=Homology Arm
     primer_bind     complement(1293..1314)
                     /label=p (ELAVL3) R
     primer_bind     complement(1745..1766)
                     /label=p (ELAVL3) R (Ext)
ORIGIN
        1 caactacaag tgatcgtgtc ccacagagat ctagtgatga aagactatgt ggagcacaga
       61 atgctgtgtg gaacttcaga atgacaccca tggtagttct cctgctctct tccccagatt
      121 ttcacccatc accattgaca gcatgaccag cctggctggg gtcaacctct caggtccaac
      181 tggagctggc tggtgcatct tcgtctacaa cctgtcaccc gaagcagatg agagcgtcct
      241 gtggcagctc tttgggcctt tcggcgccgt cactaatgtc aaagtcatcc gtgacttcac
      301 cactaacaaa tgtaagggct ttggcttcgt cacaatgacc aactacgacg aagccgccat
      361 ggctattgct agcctaaacg gctaccgcct gggtgaccgc gtgctgcagg tttccttcaa
      421 gaccagcaag cagcacaagg ccaggtctgg tggcggagag ggcagaggca gtctgctgac
      481 atgcggtgac gtggaagaga atcccggccc ttctagaatg gtgagcaagg gcgaggagct
      541 gttcaccggg gtggtgccca tcctggtcga gctggacggc gacgtaaacg gccacaagtt
      601 cagcgtgtcc ggcgagggcg agggcgatgc cacctacggc aagctgaccc tgaagctgat
      661 ctgcaccacc ggcaagctgc ccgtgccctg gcccaccctc gtgaccaccc tgggctacgg
      721 cctgcagtgc ttcgcccgct accccgacca catgaagcag cacgacttct tcaagtccgc
      781 catgcccgaa ggctacgtcc aggagcgcac catcttcttc aaggacgacg gcaactacaa
      841 gacccgcgcc gaggtgaagt tcgagggcga caccctggtg aaccgcatcg agctgaaggg
      901 catcgacttc aaggaggacg gcaacatcct ggggcacaag ctggagtaca actacaacag
      961 ccacaacgtc tatatcaccg ccgacaagca gaagaacggc atcaaggcca acttcaagat
     1021 ccgccacaac atcgaggacg gcggcgtgca gctcgccgac cactaccagc agaacacccc
     1081 catcggcgac ggccccgtgc tgctgcccga caaccactac ctgagctacc agtccgccct
     1141 gagcaaagac cccaacgaga agcgcgatca catggtcctg ctggagttcg tgaccgccgc
     1201 cgggatcact ctcggcatgg acgagctgta caagtaatga aagagaggct ggtagtacct
     1261 gcttgttaac ctgcagggag aggtacctga gctccctgtc atcactctac atgggcctgg
     1321 actgagtctc tcgctgacat agtcgtacac aaactcacag agaagaaacc acagacatgc
     1381 agacacacat agacatgcac atcacacaca cacacacata accaagcata gataagtcag
     1441 cgttccaaac acactagtgg agtttctttt ttctctttac acaactgcta gtccttcctt
     1501 gtatttgcct ggattgaatt agaaggggtt cgtagctggt ttttggggtc agggggcaag
     1561 agctatctat ttagaagaca gtctaacgaa tgtgacagag aatgtgtact gagtgctttg
     1621 attgaattca ggcaaataac aactgatgaa caaaatgatg aaaaagaaat atgtgcaatt
     1681 tacccaaact ctttccccac catctctccc gttatcttgc tggaggggat gtagtcactt
     1741 tttttacact tgggcatttt gaatca
//
