# Supplementary material for: Rapid and precise genome engineering in a naturally short-lived vertebrate
Source: eLife. 2023 May 16;12:e80639. doi: 10.7554/eLife.80639 (PMC10188113; doi:10.7554/eLife.80639)
Supplement: Supplementary file 6. [file elife-80639-supp6.zip › SupplementalFile6.gb]

LOCUS       Exported                2924 bp ds-DNA     linear   UNA 03-APR-2023
DEFINITION  natural linear DNA.
ACCESSION   .
VERSION     .
KEYWORDS    .
SOURCE      natural DNA sequence
  ORGANISM  unspecified
REFERENCE   1  (bases 1 to 2924)
  AUTHORS   Stanford University
  TITLE     Direct Submission
  JOURNAL   Exported Monday, Apr 3, 2023 from SnapGene 5.0.3
            https://www.snapgene.com
FEATURES             Location/Qualifiers
     source          1..2924
                     /organism="unspecified"
                     /mol_type="genomic DNA"
     primer_bind     1..22
                     /label=p (ELAVL3) F (Ext)
     misc_feature    290..2595
                     /label=ELAVL3-T2A-Venus-P2A-H2B-oScarlet HDR tempate
     misc_feature    290..442
                     /label=Homology Arm
     primer_bind     324..345
                     /label=p (ELAVL3) F
     regulatory      353..362
                     /regulatory_class="other"
                     /note="vertebrate consensus sequence for strong initiation
                     of translation (Kozak, 1987)"
                     /note="/label=Kozak sequence"
     CDS             443..457
                     /codon_start=1
                     /label=T2A linker
                     /translation="RSGGG"
     CDS             458..511
                     /codon_start=1
                     /product="2A peptide from Thosea asigna virus capsid
                     protein"
                     /label=T2A
                     /note="Eukaryotic ribosomes fail to insert a peptide bond 
                     between the Gly and Pro residues, yielding separate 
                     polypeptides."
                     /translation="EGRGSLLTCGDVEENPGP"
     CDS             518..1234
                     /codon_start=1
                     /product="yellow fluorescent protein (YFP) with fast and
                     efficient maturation (Nagai et al., 2002)"
                     /label=Venus
                     /note="mammalian codon-optimized"
                     /translation="MVSKGEELFTGVVPILVELDGDVNGHKFSVSGEGEGDATYGKLTL
                     KLICTTGKLPVPWPTLVTTLGYGLQCFARYPDHMKQHDFFKSAMPEGYVQERTIFFKDD
                     GNYKTRAEVKFEGDTLVNRIELKGIDFKEDGNILGHKLEYNYNSHNVYITADKQKNGIK
                     ANFKIRHNIEDGGVQLADHYQQNTPIGDGPVLLPDNHYLSYQSALSKDPNEKRDHMVLL
                     EFVTAAGITLGMDELYK"
     primer_bind     659..676
                     /label=qPCR_Venus_JAX_F
     primer_bind     complement(738..755)
                     /label=qPCR_Venus_JAX_R
     primer_bind     958..979
                     /label=p (Venus) F
     CDS             1235..1243
                     /codon_start=1
                     /label=P2A LINKER
                     /translation="GSG"
     CDS             1244..1300
                     /codon_start=1
                     /product="2A peptide from porcine teschovirus-1
                     polyprotein"
                     /label=P2A
                     /note="Eukaryotic ribosomes fail to insert a peptide bond 
                     between the Gly and Pro residues, yielding separate 
                     polypeptides."
                     /translation="ATNFSLLKQAGDVEENPGP"
     primer_bind     complement(1259..1280)
                     /label=p (P2A) R
     CDS             1301..1678
                     /codon_start=1
                     /gene="HIST1H2BJ"
                     /product="human histone H2B"
                     /label=H2B NLS
                     /translation="MPEPAKSAPAPKKGSKKAVTKAQKKGGKKRKRSRKESYSIYVYKV
                     LKQVHPDTGISSKAMGIMNSFVNDIFERIAGEASRLAHYNKRSTITSREIQTAVRLLLP
                     GELAKHAVSEGTKAITKYTSAK"
     regulatory      1691..1696
                     /regulatory_class="other"
                     /note="vertebrate consensus sequence for strong initiation
                     of translation (Kozak, 1987)"
                     /note="/label=Kozak sequence"
     CDS             1697..2395
                     /codon_start=1
                     /product="bright monomeric red fluorescent protein evolved
                     from a synthetic template (Bindels et al., 2016)"
                     /label=oScarlet
                     /translation="MVSKGEAVIKEFMRFKVHMEGSMNGHEFEIEGEGEGRPYEGTQTA
                     KLKVTKGGPLPFSWDILSPQFMYGSRAFTKHPADIPDYYKQSFPEGFKWDRVMNFEDGG
                     AVTVTQDTSLEDGTLIYKVKLRGTNFPPDGPVMQKKTMGWEASTERLYPEDGVLKGDIK
                     MALRLKDGGRYLADFKTTYKAKKPVQMPGAYNVDRKLDITSHNEDYTVVEQYERSEGRH
                     STGGMDELYK"
     misc_feature    2396..2595
                     /label=Homology Arm
     primer_bind     complement(2451..2472)
                     /label=p (ELAVL3) R
     primer_bind     complement(2903..2924)
                     /label=p (ELAVL3) R  (Ext)
ORIGIN
        1 caactacaag tgatcgtgtc ccacagagat ctagtgatga aagactatgt ggagcacaga
       61 atgctgtgtg gaacttcaga atgacaccca tggtagttct cctgctctct tccccagatt
      121 ttcacccatc accattgaca gcatgaccag cctggctggg gtcaacctct caggtccaac
      181 tggagctggc tggtgcatct tcgtctacaa cctgtcaccc gaagcagatg agagcgtcct
      241 gtggcagctc tttgggcctt tcggcgccgt cactaatgtc aaagtcatcc gtgacttcac
      301 cactaacaaa tgtaagggct ttggcttcgt cacaatgacc aactacgacg aagccgccat
      361 ggctattgct agcctaaacg gctaccgcct gggtgaccgc gtgctgcagg tttccttcaa
      421 gaccagcaag cagcacaagg ccaggtctgg tggcggagag ggcagaggca gtctgctgac
      481 atgcggtgac gtggaagaga atcccggccc ttctagaatg gtgagcaagg gcgaggagct
      541 gttcaccggg gtggtgccca tcctggtcga gctggacggc gacgtaaacg gccacaagtt
      601 cagcgtgtcc ggcgagggcg agggcgatgc cacctacggc aagctgaccc tgaagctgat
      661 ctgcaccacc ggcaagctgc ccgtgccctg gcccaccctc gtgaccaccc tgggctacgg
      721 cctgcagtgc ttcgcccgct accccgacca catgaagcag cacgacttct tcaagtccgc
      781 catgcccgaa ggctacgtcc aggagcgcac catcttcttc aaggacgacg gcaactacaa
      841 gacccgcgcc gaggtgaagt tcgagggcga caccctggtg aaccgcatcg agctgaaggg
      901 catcgacttc aaggaggacg gcaacatcct ggggcacaag ctggagtaca actacaacag
      961 ccacaacgtc tatatcaccg ccgacaagca gaagaacggc atcaaggcca acttcaagat
     1021 ccgccacaac atcgaggacg gcggcgtgca gctcgccgac cactaccagc agaacacccc
     1081 catcggcgac ggccccgtgc tgctgcccga caaccactac ctgagctacc agtccgccct
     1141 gagcaaagac cccaacgaga agcgcgatca catggtcctg ctggagttcg tgaccgccgc
     1201 cgggatcact ctcggcatgg acgagctgta caagggatct ggagcaacaa acttctcact
     1261 actcaaacaa gcaggtgacg tggaggagaa tcccgggcct atgccagagc cagcgaagtc
     1321 tgctcccgcc ccgaaaaagg gctccaagaa ggcggtgact aaggcgcaga agaaaggcgg
     1381 caagaagcgc aagcgcagcc gcaaggagag ctattccatc tatgtgtaca aggttctgaa
     1441 gcaggtccac cctgacaccg gcatttcgtc caaggccatg ggcatcatga attcgtttgt
     1501 gaacgacatt ttcgagcgca tcgcaggtga ggcttcccgc ctggcgcatt acaacaagcg
     1561 ctcgaccatc acctccaggg agatccagac ggccgtgcgc ctgctgctgc ctggggagtt
     1621 ggccaagcac gccgtgtccg agggtactaa ggccatcacc aagtacacca gcgctaagga
     1681 tccaccagtc gccaccatgg tgagcaaggg cgaggcagtg atcaaggagt tcatgcggtt
     1741 caaggtgcac atggagggct ccatgaacgg ccacgagttc gagatcgagg gcgagggcga
     1801 gggccgcccc tacgagggca cccagaccgc caagctgaag gtgaccaagg gtggccccct
     1861 gcccttctcc tgggacatcc tgtcccctca gttcatgtac ggctccaggg ccttcaccaa
     1921 gcaccccgcc gacatccccg actactataa gcagtccttc cccgagggct tcaagtggga
     1981 ccgcgtgatg aacttcgagg acggcggcgc cgtgaccgtg acccaggaca cctccctgga
     2041 ggacggcacc ctgatctaca aggtgaagct ccgcggcacc aacttccctc ctgacggccc
     2101 cgtaatgcag aagaagacaa tgggctggga agcgtccacc gagcggttgt accccgagga
     2161 cggcgtgctg aagggcgaca ttaagatggc cctgcgcctg aaggacggcg ggcgctacct
     2221 ggcggacttc aagaccacct acaaggccaa gaagcccgtg cagatgcccg gcgcctacaa
     2281 cgtggaccgc aagttggaca tcacctccca caacgaggac tacaccgtgg tggaacagta
     2341 cgaacgctcc gagggccgcc actccaccgg cggcatggac gagctgtaca agtaatgaaa
     2401 gagaggctgg tagtacctgc ttgttaacct gcagggagag gtacctgagc tccctgtcat
     2461 cactctacat gggcctggac tgagtctctc gctgacatag tcgtacacaa actcacagag
     2521 aagaaaccac agacatgcag acacacatag acatgcacat cacacacaca cacacataac
     2581 caagcataga taagtcagcg ttccaaacac actagtggag tttctttttt ctctttacac
     2641 aactgctagt ccttccttgt atttgcctgg attgaattag aaggggttcg tagctggttt
     2701 ttggggtcag ggggcaagag ctatctattt agaagacagt ctaacgaatg tgacagagaa
     2761 tgtgtactga gtgctttgat tgaattcagg caaataacaa ctgatgaaca aaatgatgaa
     2821 aaagaaatat gtgcaattta cccaaactct ttccccacca tctctcccgt tatcttgctg
     2881 gaggggatgt agtcactttt tttacacttg ggcattttga atca
//
