# Supplementary material for: Rapid and precise genome engineering in a naturally short-lived vertebrate
Source: eLife. 2023 May 16;12:e80639. doi: 10.7554/eLife.80639 (PMC10188113; doi:10.7554/eLife.80639)
Supplement: Supplementary file 7. [file elife-80639-supp7.zip › SupplementalFile7.gb]

LOCUS       Exported                1645 bp ds-DNA     linear   UNA 13-JAN-2023
DEFINITION  natural linear DNA
ACCESSION   .
VERSION     .
KEYWORDS    .
SOURCE      natural DNA sequence
  ORGANISM  unspecified
REFERENCE   1  (bases 1 to 1645)
  AUTHORS   .
  TITLE     Direct Submission
  JOURNAL   Exported Friday, Jan 13, 2023 from SnapGene 5.0.8
            https://www.snapgene.com
FEATURES             Location/Qualifiers
     source          1..1645
                     /organism="unspecified"
                     /mol_type="genomic DNA"
     primer_bind     67..88
                     /label=p (NPY) F (ext)
     misc_feature    227..1421
                     /label=NPY-T2A-Venus HDR template
     misc_feature    227..426
                     /label=Homology Arm
     primer_bind     351..372
                     /label=p (NPY) F
     misc_feature    427..441
                     /label=T2A Linker
     CDS             442..495
                     /codon_start=1
                     /product="2A peptide from Thosea asigna virus capsid 
                     protein"
                     /label=T2A
                     /note="Eukaryotic ribosomes fail to insert a peptide bond 
                     between the Gly and Pro residues, yielding separate 
                     polypeptides."
                     /translation="EGRGSLLTCGDVEENPGP"
     CDS             502..1221
                     /codon_start=1
                     /product="yellow fluorescent protein (YFP) with fast and 
                     efficient maturation (Nagai et al., 2002)"
                     /label=Venus
                     /note="mammalian codon-optimized"
                     /translation="MVSKGEELFTGVVPILVELDGDVNGHKFSVSGEGEGDATYGKLTL
                     KLICTTGKLPVPWPTLVTTLGYGLQCFARYPDHMKQHDFFKSAMPEGYVQERTIFFKDD
                     GNYKTRAEVKFEGDTLVNRIELKGIDFKEDGNILGHKLEYNYNSHNVYITADKQKNGIK
                     ANFKIRHNIEDGGVQLADHYQQNTPIGDGPVLLPDNHYLSYQSALSKDPNEKRDHMVLL
                     EFVTAAGITLGMDELYK"
     primer_bind     942..963
                     /label=p (Venus) F
     misc_feature    1222..1421
                     /label=Homology Arm
     primer_bind     complement(1392..1413)
                     /label=p (NPY) R
     primer_bind     complement(1612..1633)
                     
ORIGIN
        1 ccagcgctcc gatgtgactt atcatcaaaa gcacagaaga aaggggaatt attacctcct
       61 gcaaagcaac tcgtgtctct gactcctgaa tcacaggatg actgtgttca gtttacactg
      121 agttcctaat taaacaggaa acatgcagag gaattaattc ataatcagct ctttattagt
      181 ttgttctata aaaccttgga gcattttttt ggagttactc acgtctgtgg tgtctgtttg
      241 cacacctcag gtatgggaaa aggtccagtc cagagagtct ggtcacactg atctcagagc
      301 tgctgctgaa ggagagcaga gacatacttc cacagtcgag gtaagttgtt atcaacctcc
      361 taaagcctca cagacacctt atctcctctc cgctcttctc tctccagata cgacccatca
      421 tcgtggaggt ctggtggcgg agagggcaga ggcagtctgc tgacatgcgg tgacgtggaa
      481 gagaatcccg gcccttctag aatggtgagc aagggcgagg agctgttcac cggggtggtg
      541 cccatcctgg tcgagctgga cggcgacgta aacggccaca agttcagcgt gtccggcgag
      601 ggcgagggcg atgccaccta cggcaagctg accctgaagc tgatctgcac caccggcaag
      661 ctgcccgtgc cctggcccac cctcgtgacc accctgggct acggcctgca gtgcttcgcc
      721 cgctaccccg accacatgaa gcagcacgac ttcttcaagt ccgccatgcc cgaaggctac
      781 gtccaggagc gcaccatctt cttcaaggac gacggcaact acaagacccg cgccgaggtg
      841 aagttcgagg gcgacaccct ggtgaaccgc atcgagctga agggcatcga cttcaaggag
      901 gacggcaaca tcctggggca caagctggag tacaactaca acagccacaa cgtctatatc
      961 accgccgaca agcagaagaa cggcatcaag gccaacttca agatccgcca caacatcgag
     1021 gacggcggcg tgcagctcgc cgaccactac cagcagaaca cccccatcgg cgacggcccc
     1081 gtgctgctgc ccgacaacca ctacctgagc taccagtccg ccctgagcaa agaccccaac
     1141 gagaagcgcg atcacatggt cctgctggag ttcgtgaccg ccgccgggat cactctcggc
     1201 atggacgagc tgtacaagta atgatgctgt cgtcagcctg ctgcactcta tcacgtctgt
     1261 ccgttcacca catccaagca gcctggtcct cctcttgtcc ccatgcagct tcaaagttct
     1321 gtagtacacc gtgtgccata caactgtaaa tagtttatgc cgtcattgtc tgtgaaatag
     1381 aaaacggaga tggggcatgt tgattgtact gtatatttgt gctaataaag attcactgtt
     1441 tgaaaaaaag tcttttatgc atcaatttag agccatgtgt aactttatat ttctaatcat
     1501 tttcttgagc cagtatgtgc taaaatgacc ctttataggg ttaatggcca gaataccgca
     1561 cttgcaactt cagagttggc agccgctacc tgctggtgga gggagctgtg gagtggatta
     1621 gagccaacat ggtggagctg aagtc
//
