# Supplementary material for: Rapid and precise genome engineering in a naturally short-lived vertebrate
Source: eLife. 2023 May 16;12:e80639. doi: 10.7554/eLife.80639 (PMC10188113; doi:10.7554/eLife.80639)
Supplement: Supplementary file 8. [file elife-80639-supp8.zip › SupplementalFile8.gb]

LOCUS       Exported                1431 bp ds-DNA     linear   UNA 13-JAN-2023
DEFINITION  natural linear DNA
ACCESSION   .
VERSION     .
KEYWORDS    .
SOURCE      natural DNA sequence
  ORGANISM  unspecified
REFERENCE   1  (bases 1 to 1431)
  AUTHORS   .
  TITLE     Direct Submission
  JOURNAL   Exported Friday, Jan 13, 2023 from SnapGene 5.0.8
            https://www.snapgene.com
FEATURES             Location/Qualifiers
     source          1..1431
                     /organism="unspecified"
                     /mol_type="genomic DNA"
     primer_bind     1..22
                     /label=p (HCRT) F (ext)
     misc_feature    189..1383
                     /label=HCRT-T2A-Venus HDR template
     misc_feature    189..388
                     /label=Homology Arm
     primer_bind     219..240
                     /label=p (HCRT) F
     misc_feature    389..403
                     /label=T2A_Linker
     CDS             404..457
                     /codon_start=1
                     /product="2A peptide from Thosea asigna virus capsid 
                     protein"
                     /label=T2A
                     /note="Eukaryotic ribosomes fail to insert a peptide bond 
                     between the Gly and Pro residues, yielding separate 
                     polypeptides."
                     /translation="EGRGSLLTCGDVEENPGP"
     CDS             464..1183
                     /codon_start=1
                     /product="yellow fluorescent protein (YFP) with fast and 
                     efficient maturation (Nagai et al., 2002)"
                     /label=Venus
                     /note="mammalian codon-optimized"
                     /translation="MVSKGEELFTGVVPILVELDGDVNGHKFSVSGEGEGDATYGKLTL
                     KLICTTGKLPVPWPTLVTTLGYGLQCFARYPDHMKQHDFFKSAMPEGYVQERTIFFKDD
                     GNYKTRAEVKFEGDTLVNRIELKGIDFKEDGNILGHKLEYNYNSHNVYITADKQKNGIK
                     ANFKIRHNIEDGGVQLADHYQQNTPIGDGPVLLPDNHYLSYQSALSKDPNEKRDHMVLL
                     EFVTAAGITLGMDELYK"
     primer_bind     904..925
                     /label=P (Venus) F
     misc_feature    1184..1383
                     /label=Homology Arm
     primer_bind     complement(1271..1293)
                     /label=p (HCRT) R
     primer_bind     complement(1406..1427)
                     /label=p (HCRT) R (ext)
ORIGIN
        1 tgtgaaggtt agtggctttt caaggttttg ggattagaaa aaaaatcacg tttcaaagct
       61 attctctttt cctgaacaga aagccctggt gttcgttttg atgttgctgc tgtctcagct
      121 ggattgtaac gcccaaattg tgtctgagtg ctgcagacag cctcctcact cctgccgcct
      181 ctatgtctta ctgtgccgtt ctggcagcaa tagcatgggg ggaacaattg tagaagatgc
      241 agctgctggg atcctcacgc tgggtaaacg ggacgagaat gagtatcgct tgcagagccg
      301 actccaccag cttcttcaca gctccaggaa ccaagcagca gggatcctga cgatggggag
      361 gaggaccact gggccaactg gggagcagag gtctggtggc ggagagggca gaggcagtct
      421 gctgacatgc ggtgacgtgg aagagaatcc cggcccttct agaatggtga gcaagggcga
      481 ggagctgttc accggggtgg tgcccatcct ggtcgagctg gacggcgacg taaacggcca
      541 caagttcagc gtgtccggcg agggcgaggg cgatgccacc tacggcaagc tgaccctgaa
      601 gctgatctgc accaccggca agctgcccgt gccctggccc accctcgtga ccaccctggg
      661 ctacggcctg cagtgcttcg cccgctaccc cgaccacatg aagcagcacg acttcttcaa
      721 gtccgccatg cccgaaggct acgtccagga gcgcaccatc ttcttcaagg acgacggcaa
      781 ctacaagacc cgcgccgagg tgaagttcga gggcgacacc ctggtgaacc gcatcgagct
      841 gaagggcatc gacttcaagg aggacggcaa catcctgggg cacaagctgg agtacaacta
      901 caacagccac aacgtctata tcaccgccga caagcagaag aacggcatca aggccaactt
      961 caagatccgc cacaacatcg aggacggcgg cgtgcagctc gccgaccact accagcagaa
     1021 cacccccatc ggcgacggcc ccgtgctgct gcccgacaac cactacctga gctaccagtc
     1081 cgccctgagc aaagacccca acgagaagcg cgatcacatg gtcctgctgg agttcgtgac
     1141 cgccgccggg atcactctcg gcatggacga gctgtacaag taatgaactg gcttattcaa
     1201 gacaaaaaca tctaatctct ctgtttaaca tgaaccattt taggacagtg tttgtatgaa
     1261 atctattttg ttttgtgatg tgtacttgtg caaaatgcat ctttttgcaa tatttaaaga
     1321 tgaatgattg taagctttac acatgaagct ataacctttg gaaatgtgaa tgactttgtg
     1381 attacggtaa ttaaaaattt gaatccaaga ccaggtttca tgaatgatca g
//
